# Supplementary material for: Rescue of Rare CFTR Trafficking Mutants Highlights a Structural Location-Dependent Pattern for Correction
Source: Int J Mol Sci. 2023 Feb 6;24(4):3211. doi: 10.3390/ijms24043211 (PMC9961391; doi:10.3390/ijms24043211)
Supplement: Supplementary file 1 [file ijms-24-03211-s001.zip]

Archive with 1 entries (1 files):
- ijms-2071953-supplementary.pdf
